# Supplementary material for: Antibiotic Susceptibility and Resistance Genes in Oral Clinical Isolates of Prevotella intermedia, Prevotella nigrescens, and Prevotella melaninogenica
Source: Antibiotics (Basel). 2022 Jul 4;11(7):888. doi: 10.3390/antibiotics11070888 (PMC9312306; doi:10.3390/antibiotics11070888)
Supplement: Supplementary file 1 [file antibiotics-11-00888-s001.zip]

Archive with 1 entries (1 files):
- antibiotics-1774972-supplementary.pdf
